# Supplementary material for: Peptides Derived From Mismatched Paternal Human Leukocyte Antigen Predicted to Be Presented by HLA-DRB1, -DRB3/4/5, -DQ, and -DP Induce Child-Specific Antibodies in Pregnant Women
Source: Front Immunol. 2021 Dec 21;12:797360. doi: 10.3389/fimmu.2021.797360 (PMC8725048; doi:10.3389/fimmu.2021.797360)
Supplement: Supplementary file 2 [file Table_1.xlsx]

## Sheet: Supplementary Table 1
	CL1 CSA				CL2 CSA
model AICc	DRB1 -> CL1 CSA	DRB345 -> CL1 CSA	DQ -> CL1 CSA	DP -> CL1 CSA	DRB1 -> CL2 CSA	DRB345 -> CL2 CSA	DQ -> CL2 CSA	DP -> CL2 CSA
regular PIRCHE	588.7	587.8	583.7	583.1	888.9	892.0	880.3	881.1
PIRCHE low IC50	590.6	587.7	584.5	585.0	893.0	893.0	894.6	891.7
PIRCHE high IC50	589.1	590.9	585.0	587.8	891.5	892.0	886.8	885.6
promiscuity-corrected PIRCHE	579.7	584.6	587.0	581.3	881.7	885.8	878.0	886.6
	DRB1&DQ -> CL1 CSA	DRB1&DP -> CL1 CSA	DQ&DP -> CL1	DRB1&DQ&DP -> CL1 CSA	DRB1&DQ -> CL2 CSA	DRB1&DP -> CL2 CSA	DQ&DP -> CL2 CSA	DRB1&DQ&DP -> CL2 CSA
cross-presented PIRCHE	586.5	591.2	578.1	589.4	889.1	891.1	881.1	891.6
