# Supplementary material for: Peptides Derived From Mismatched Paternal Human Leukocyte Antigen Predicted to Be Presented by HLA-DRB1, -DRB3/4/5, -DQ, and -DP Induce Child-Specific Antibodies in Pregnant Women
Source: Front Immunol. 2021 Dec 21;12:797360. doi: 10.3389/fimmu.2021.797360 (PMC8725048; doi:10.3389/fimmu.2021.797360)
Supplement: Supplementary file 3 [file Table_2.xlsx]

## Sheet: Supplementary Table 2
Core Peptide	Maternal Presenting Locus	Child Locus	ratio	frequency
AYLEGLCVE	DPA1_DPB1	C	1	6
AVVATVMCR	DRB1	B	1	5
VLAVLAVLA	DQA1_DQB1	C	1	4
AADMAAQTT	DQA1_DQB1	A	0.695652	23
AGSHTVQRM	DQA1_DQB1	A	0.62069	29
QLRAYLEGL	DQA1_DQB1	B	0.612903	31
WRFLRGYHQ	DRB345	A	0.611111	36
LEGLCVEWL	DQA1_DQB1	B	0.604167	48
WRFLRGYHQ	DPA1_DPB1	A	0.6	30
YQFKAMCYF	DPA1_DPB1	DQB1	0.588235	34
QLRAYLEGL	DPA1_DPB1	B	0.580645	31
LEGLCVEWL	DPA1_DPB1	B	0.580645	31
EAAHVAEQL	DQA1_DQB1	A	0.566667	30
DFVYQFKAM	DPA1_DPB1	DQB1	0.5625	32
FVYQFKAMC	DPA1_DPB1	DQB1	0.529412	34
CVEWLRRHL	DPA1_DPB1	B	0.5	50
AGMVSTGLI	DQA1_DQB1	DRB1	0.5	38
EGLCVEWLR	DPA1_DPB1	B	0.5	34
AYLEGLCVE	DPA1_DPB1	B	0.486486	37
AYLEGLCVE	DQA1_DQB1	B	0.463415	41
LSFYPAEIT	DQA1_DQB1	A	0.422222	45
YRENLRIAL	DRB345	B	0.410256	39
WEAAHVAEQ	DQA1_DQB1	A	0.410256	39
GSIEVRWFL	DPA1_DPB1	DRB1	0.38	50
FLRGYHQYA	DPA1_DPB1	A	0.363636	44
AGSHTIQIM	DQA1_DQB1	A	0.347826	46
VTRYIYNRE	DPA1_DPB1	DQB1	0.347826	46
MAVAKHNLN	DRB1	DQA1	0.347826	46
FLDRYFYNQ	DPA1_DPB1	DRB1	0.346939	49
RVRFLERHF	DPA1_DPB1	DRB3	0.333333	57
EVRWFLNGQ	DPA1_DPB1	DRB1	0.333333	48
YELDEAVTL	DQA1_DQB1	DPB1	0.333333	45
IFKTNTQTY	DRB1	B	0.3125	48
AGLVLLGAV	DQA1_DQB1	A	0.3125	48
CGVNLYQFY	DPA1_DPB1	DQA1	0.3125	48
FLERHFHNQ	DPA1_DPB1	DRB3	0.311111	45
YRESLRNLR	DRB1	B	0.307692	52
WRWPEFSKF	DPA1_DPB1	DQA1	0.306452	62
LLGLPAAEY	DQA1_DQB1	DQB1	0.304348	46
FLGLGLIIR	DPA1_DPB1	DQB1	0.298246	57
FKISYLTLL	DPA1_DPB1	DQA1	0.297872	47
IKRYNSTAA	DRB1	DQA1	0.290909	55
GTVFIIQGL	DQA1_DQB1	DQA1	0.288462	52
VVGTVFIIQ	DPA1_DPB1	DQA1	0.283019	53
VGEFRAVTL	DQA1_DQB1	DQB1	0.272727	55
VFIIQGLRS	DRB1	DQA1	0.244898	49
LRKLRGYYN	DRB1	C	0.241379	58
YRGILQRRV	DRB1	DQB1	0.24	50
YRGILQRRV	DPA1_DPB1	DQB1	0.24	50
LFIYFKNQK	DPA1_DPB1	DRB5	0.222222	54
LIRYIYNQE	DPA1_DPB1	DRB4	0.211538	52
FIYFKNQKG	DRB1	DRB5	0.207547	53
LAVLGAVMA	DQA1_DQB1	C	0.2	55
FRGILQRRV	DRB1	DQB1	0.185185	54
IMGIVAGLA	DQA1_DQB1	C	0.183333	60
FRGILQRRV	DPA1_DPB1	DQB1	0.172414	58
VLGAVVTAM	DQA1_DQB1	C	0.155172	58
YNREEFARF	DPA1_DPB1	DPB1	0.140625	64
GLAVLVVLA	DQA1_DQB1	C	0.129032	62
LGAVVTAMM	DQA1_DQB1	C	0.117647	68
